# Supplementary material for: Angiogenin mediates cell-cell fusion as a mitochondrial RNA processing enzyme
Source: Bone Res. 2026 Jun 29;14:68. doi: 10.1038/s41413-026-00545-1 (PMC13314963; doi:10.1038/s41413-026-00545-1)
Supplement: Supplementary file 17 — Supplementary Table S1 [file 41413_2026_545_MOESM17_ESM.xlsx]

## Sheet: Statistics of cleavage
rRNA/mRNA	End of rRNA/mRNA	tRNA	End of tRNA	Ang+/+				Ang-/-				Single cleavage frequency rate(KO/WT)	Sum cleavage frequency rate(KO/WT)
				Single cleavage frequency	Single position	Sum cleavage frequency	Sum Range	Single cleavage frequency	Single position	Sum cleavage frequency	Sum Range
12S	5'	TrnF	3'	66158.1	1	77222.9	-15~+15	34173.9	1	40351	-15~+15	0.5165	0.5225
	3'	TrnV	5'	48.7211	3	51.2853	-15~+15	63.682	3	63.682	-15~+15	1.3071	1.2417
16S	5'	TrnV	3'	28124.9	0	32238	-15~+15	20233.9	0	23517.8	-15~+15	0.7194	0.7295
	3'	TrnL1	5'	64.1067	0	105.135	-15~+15	72.1729	0	106.137	-15~+15	1.1258	1.0095
Nd1	5'	TrnL1	3'	5546.51	0	7238.93	-15~+15	4154.19	0	5729.25	-15~+15	0.749	0.7915
	3'	TrnI	5'	2.56427	0	5.12853	-15~+15	8.49093	0	12.7364	-15~+15	3.3112	2.4834
Nd2	5'	TrnM	3'	1489.84	0	1794.99	-15~+15	1116.56	0	1498.65	-15~+15	0.7494	0.8349
	3'	TrnW	5'	28.2069	7	43.5925	-15~+15	6.3682	-2	29.7183	-15~+15	0.2258	0.6817
Co1	5'						-15~+15				-15~+15
	3'						-15~+15				-15~+15
Co2	5'	TrnD	3'	12300.8	0	21457.8	-15~+15	12392.5	0	22473.4	-15~+15	1.0075	1.0473
	3'	TrnK	5'	17.9499	10	20.5141	-15~+15	0	NULL	0	-15~+15	0	0
Atp8	5'	TrnK	3'	10380.1	1	17129.3	-15~+15	7701.27	1	13003.9	-15~+15	0.7419	0.7592
	3'						-15~+15				-15~+15
Atp6	5'						-15~+15				-15~+15
	3'						-15~+15				-15~+15
Co3	5'						-15~+15				-15~+15
	3'	TrnG	5'	0	NULL	0	-15~+15	2.12273	3	2.12273	-15~+15	NULL	NULL
Nd3	5'	TrnG	3'	1651.39	0	1918.07	-15~+15	1532.61	0	1961.4	-15~+15	0.9281	1.0226
	3'	TrnR	5'	5.12853	0	5.12853	-15~+15	4.24546	12	4.24546	-15~+15	0.8278	0.8278
Nd4l	5'	TrnR	3'	2410.41	1	3225.85	-15~+15	1598.42	1	2126.98	-15~+15	0.6631	0.6594
	3'						-15~+15				-15~+15
Nd4	5'						-15~+15				-15~+15
	3'	TrnH	5'	0	NULL	0	-15~+15	8.49093	2	10.6137	-15~+15	NULL	NULL
Nd5	5'	TrnL2	3'	300.019	0	374.383	-15~+15	165.573	0	241.992	-15~+15	0.5519	0.6464
	3'						-15~+15				-15~+15
Cytb	5'						-15~+15				-15~+15
	3'	TrnT	5'	12.8213	0	51.2853	-15~+15	4.24546	0	25.4728	-15~+15	0.3311	0.4967
