# Supplementary material for: Angiogenin mediates cell-cell fusion as a mitochondrial RNA processing enzyme
Source: Bone Res. 2026 Jun 29;14:68. doi: 10.1038/s41413-026-00545-1 (PMC13314963; doi:10.1038/s41413-026-00545-1)
Supplement: Supplementary file 18 — Supplementary Table S2 [file 41413_2026_545_MOESM18_ESM.xlsx]

## Sheet: cleavage frequency of tRNA
Frequency of 5’- and 3’-end cleavage of mt-tRNA.
		gene name	position forward	position reserved	5'																															3'
					-15	-14	-13	-12	-11	-10	-9	-8	-7	-6	-5	-4	-3	-2	-1	0	1	2	3	4	5	6	7	8	9	10	11	12	13	14	15	-15	-14	-13	-12	-11	-10	-9	-8	-7	-6	-5	-4	-3	-2
WT	+	TrnF	1	68																0	0	0	0	0	7.6928	0	0	0	0	2.56427	0	5.12853	0	0	0	0	0	2.56427	0	10.2571	7.6928	48.7211	89.7493	192.32	187.191	353.869	433.361	710.302	1269.31
	+	TrnV	1025	1093	0	0	0	0	0	0	0	0	0	0	0	0	0	0	0	0	0	0	48.7211	0	2.56427	0	0	0	0	0	0	0	0	0	0	0	2.56427	0	0	7.6928	25.6427	46.1568	23.0784	56.4139	46.1568	43.5925	225.655	464.132	346.176
	+	TrnL1	2676	2750	0	0	5.12853	0	0	0	0	7.6928	0	5.12853	7.6928	2.56427	0	0	0	64.1067	2.56427	0	7.6928	0	0	0	0	0	0	0	0	0	0	2.56427	0	0	0	0	0	0	0	0	0	2.56427	0	5.12853	35.8997	30.7712	69.2352
	+	TrnI	3706	3774	0	0	0	0	0	2.56427	0	0	0	0	0	0	0	0	0	2.56427	0	0	0	0	0	0	0	0	0	0	0	0	0	0	0	0	0	0	0	0	0	0	0	0	0	0	0	0	2.56427
	+	TrnM	3845	3913	0	0	0	0	0	0	0	0	0	0	0	0	0	0	0	35.8997	0	0	15.3856	0	0	0	0	0	0	0	0	0	0	0	0	0	0	0	7.6928	0	0	0	0	5.12853	0	0	7.6928	12.8213	10.2571
	+	TrnW	4950	5016	7.6928	0	0	0	0	2.56427	0	0	0	0	0	0	0	0	0	0	0	5.12853	0	0	0	0	28.2069	0	0	0	0	0	0	0	0	7.6928	0	0	0	0	0	0	0	5.12853	0	0	5.12853	43.5925	25.6427
	+	TrnD	6942	7011	0	0	0	0	0	0	0	0	0	0	0	0	0	0	0	0	0	0	0	0	0	0	0	0	0	0	0	0	0	0	0	0	0	0	0	2.56427	0	0	25.6427	33.3355	0	82.0565	107.699	128.213	200.013
	+	TrnK	7700	7764	0	0	0	0	0	0	0	0	0	0	0	0	0	0	0	0	0	0	0	0	0	0	0	0	0	17.9499	0	0	0	2.56427	0	0	0	0	0	0	0	0	12.8213	7.6928	10.2571	56.4139	12.8213	87.1851	215.398
	+	TrnG	9391	9458	0	0	0	0	0	0	0	0	0	0	0	0	0	0	0	0	0	0	0	0	0	0	0	0	0	0	0	0	0	0	0	0	0	0	0	5.12853	0	2.56427	0	12.8213	10.2571	0	5.12853	15.3856	0
	+	TrnR	9808	9875	0	0	0	0	0	0	0	0	0	0	0	0	0	0	0	5.12853	0	0	0	0	0	0	0	0	0	0	0	0	0	0	0	0	0	0	0	0	0	2.56427	0	0	2.56427	5.12853	0	20.5141	28.2069
	+	TrnH	11546	11612	0	0	0	0	0	0	0	0	0	0	0	0	0	0	0	0	0	0	0	0	0	0	0	0	0	0	0	0	0	0	0	0	0	0	0	0	0	0	0	0	0	0	0	0	0
	+	TrnS2	11613	11671	0	0	0	0	0	0	0	0	0	0	0	0	0	0	0	0	0	0	133.342	0	5.12853	0	0	0	0	0	0	0	0	0	0	0	0	0	0	0	0	0	0	0	0	0	0	0	0
	+	TrnL2	11671	11741	0	0	0	0	0	0	0	0	0	0	0	0	0	0	0	0	0	0	0	0	0	0	0	0	0	0	0	0	0	0	0	0	0	0	0	0	7.6928	0	0	0	0	5.12853	0	0	0
	+	TrnT	15289	15355	0	10.2571	0	0	0	5.12853	7.6928	0	0	0	0	2.56427	0	0	0	12.8213	0	0	0	0	0	0	0	0	12.8213	0	0	0	0	0	0	0	0	0	0	0	0	0	0	0	2.56427	0	38.464	35.8997	51.2853
	-	TrnQ	3772	3842	0	0	0	0	0	0	0	0	0	0	0	0	0	0	0	5.12853	0	0	0	0	0	0	0	0	0	0	0	2.56427	0	0	0	0	0	0	0	0	0	0	0	0	0	0	0	0	0
	-	TrnA	5018	5086	0	0	0	0	0	0	0	0	0	0	0	0	0	0	0	0	0	0	0	0	0	0	0	0	0	0	0	0	0	0	0	0	0	0	0	0	0	0	0	0	0	0	0	0	0
	-	TrnN	5089	5159	0	0	0	0	0	0	0	0	0	0	0	0	0	0	0	0	5.12853	0	0	0	0	0	0	0	0	2.56427	0	0	0	0	0	0	0	0	0	0	0	0	0	0	0	0	0	0	0
	-	TrnC	5192	5257	0	0	0	0	0	0	0	0	0	0	0	0	0	0	0	0	0	0	0	0	0	0	0	0	0	0	0	0	0	0	0	0	0	0	0	0	0	0	0	0	0	0	0	0	0
	-	TrnY	5260	5326	0	0	0	0	0	0	0	0	0	0	0	0	0	0	0	0	0	0	0	0	0	0	0	0	0	0	0	0	0	0	0	0	0	0	0	0	0	0	0	0	0	0	0	0	0
	-	TrnS1	6870	6938	0	0	0	0	0	0	0	0	0	0	0	0	0	0	0	0	12.8213	0	0	0	0	0	0	0	0	0	0	0	0	0	0	0	0	0	0	0	0	0	0	0	0	0	0	0	0
	-	TrnE	14071	14139	0	0	0	0	0	0	0	0	0	0	0	0	0	0	0	0	7.6928	0	0	5.12853	0	0	0	0	0	0	0	0	0	0	0	0	0	0	0	0	0	0	0	0	0	0	0	0	0
	-	TrnP	15356	15422	0	0	0	0	0	0	0	0	0	0	0	0	0	0	0	0	0	0	0	0	0	0	0	0	0	0	0	0	0	0	0	0	0	0	0	0	0	0	0	0	0	0	0	0	0
KO	+	TrnF	1	68																4.24546	0	0	0	0	0	0	0	0	0	0	0	0	0	2.12273	0	0	0	6.3682	0	0	4.24546	21.2273	61.5592	118.873	112.505	171.941	199.537	435.16	698.379
	+	TrnV	1025	1093	0	0	0	0	0	0	0	0	0	0	0	0	0	0	0	0	0	0	63.682	0	0	0	0	0	0	0	0	0	0	0	0	0	0	0	0	4.24546	16.9819	0	25.4728	59.4365	65.8047	53.0683	227.132	352.374	244.114
	+	TrnL1	2676	2750	0	0	0	0	4.24546	0	0	0	2.12273	0	0	0	8.49093	0	0	72.1729	0	0	4.24546	0	12.7364	0	0	0	0	0	2.12273	0	0	0	0	0	0	0	0	0	0	2.12273	0	0	4.24546	0	27.5955	25.4728	27.5955
	+	TrnI	3706	3774	0	0	0	0	0	0	0	2.12273	0	0	0	0	0	0	0	8.49093	0	0	2.12273	0	0	0	0	0	0	0	0	0	0	0	0	0	0	0	0	0	0	0	0	0	0	0	0	2.12273	0
	+	TrnM	3845	3913	2.12273	0	0	0	0	0	2.12273	0	0	0	0	0	0	0	0	23.3501	0	0	44.5774	0	0	0	0	0	0	0	0	0	0	0	0	0	0	0	0	0	0	0	2.12273	0	10.6137	0	6.3682	8.49093	6.3682
	+	TrnW	4950	5016	0	0	0	0	8.49093	4.24546	0	6.3682	0	0	0	0	0	6.3682	0	0	0	0	0	0	0	0	0	0	0	0	0	0	4.24546	0	0	4.24546	0	2.12273	0	6.3682	0	6.3682	0	0	2.12273	12.7364	2.12273	8.49093	0
	+	TrnD	6942	7011	0	0	0	2.12273	0	0	0	0	0	0	0	0	0	0	0	0	0	0	0	0	0	0	2.12273	0	0	0	0	0	0	0	0	0	0	2.12273	0	0	0	0	10.6137	55.191	53.0683	29.7182	144.346	174.064	216.519
	+	TrnK	7700	7764	0	0	0	0	0	0	0	0	0	0	0	0	0	0	0	0	0	0	0	0	0	0	0	0	0	0	0	0	0	0	0	0	0	0	0	2.12273	0	0	0	14.8591	0	23.3501	19.1046	114.628	95.5229
	+	TrnG	9391	9458	0	0	0	0	0	0	0	0	0	0	0	0	0	0	0	0	0	0	2.12273	0	0	0	0	0	0	0	0	0	0	0	0	0	0	0	0	0	0	16.9819	2.12273	0	0	12.7364	46.7001	0	14.8591
	+	TrnR	9808	9875	0	0	0	0	0	0	0	0	0	0	0	0	0	0	0	0	0	0	0	0	0	0	0	0	0	0	0	4.24546	0	0	0	0	0	0	0	0	0	12.7364	6.3682	0	14.8591	10.6137	8.49093	12.7364	16.9819
	+	TrnH	11546	11612	0	0	0	0	0	0	0	0	0	0	0	0	0	0	0	0	2.12273	8.49093	0	0	0	0	0	0	0	0	0	0	0	0	0	0	0	0	0	0	0	0	0	0	0	0	0	0	0
	+	TrnS2	11613	11671	0	0	0	0	0	0	0	0	0	0	0	0	0	0	0	0	0	0	163.45	2.12273	0	0	0	0	0	0	0	0	0	0	0	0	0	0	0	0	0	0	0	0	0	0	0	0	0
	+	TrnL2	11671	11741	0	0	0	0	0	0	0	0	0	0	0	0	0	0	0	0	0	0	0	0	0	0	0	0	0	0	0	0	0	0	0	0	0	0	0	0	0	0	0	0	0	0	0	4.24546	0
	+	TrnT	15289	15355	0	0	0	2.12273	0	0	4.24546	0	0	0	0	0	0	0	0	4.24546	6.3682	0	0	0	0	0	0	0	2.12273	0	4.24546	0	0	0	2.12273	0	0	0	2.12273	0	0	10.6137	2.12273	8.49093	19.1046	10.6137	8.49093	40.3319	42.4546
	-	TrnQ	3772	3842	0	0	0	0	0	0	0	0	0	0	0	0	0	0	0	0	6.3682	0	0	0	0	0	0	0	0	0	0	0	0	2.12273	0	0	0	0	0	0	0	2.12273	0	0	0	0	0	2.12273	0
	-	TrnA	5018	5086	0	0	0	0	0	2.12273	0	0	0	0	0	0	0	0	0	0	8.49093	0	0	2.12273	0	0	0	0	0	0	0	0	0	0	0	0	0	0	0	0	0	0	0	0	0	0	0	0	0
	-	TrnN	5089	5159	0	0	0	0	0	0	0	2.12273	0	0	0	2.12273	0	0	0	0	0	0	0	0	0	0	0	0	0	0	0	0	2.12273	0	0	0	0	0	0	0	0	0	2.12273	0	0	0	0	0	0
	-	TrnC	5192	5257	0	0	0	0	0	0	0	0	0	0	0	0	0	0	0	0	0	0	0	0	0	0	0	0	0	0	0	0	0	0	0	0	0	0	0	0	0	0	0	0	0	0	0	0	0
	-	TrnY	5260	5326	0	0	0	0	0	0	0	0	0	0	0	0	0	0	0	0	0	0	0	0	0	0	0	0	0	0	0	0	0	0	0	0	0	0	0	0	0	0	0	0	0	0	0	0	0
	-	TrnS1	6870	6938	0	0	0	0	0	0	0	0	0	0	0	2.12273	0	0	0	0	0	0	0	0	0	0	0	0	0	0	0	0	0	0	0	19.1046	6.3682	0	0	0	0	0	2.12273	12.7364	0	0	0	0	0
	-	TrnE	14071	14139	0	0	0	0	0	0	0	0	0	8.49093	0	0	0	0	0	0	0	0	4.24546	8.49093	0	0	0	0	0	0	0	0	0	0	0	0	0	0	0	0	0	0	0	0	0	2.12273	0	0	0
	-	TrnP	15356	15422	0	0	0	0	0	0	0	0	0	0	0	0	0	0	0	0	0	0	0	8.49093	0	0	0	0	0	0	0	0	0	0	0	0	0	0	0	0	0	0	2.12273	0	0	0	0	0	0
[truncated: 17 more columns]
